# Supplementary material for: Fungal infection-related conditions and outcomes in severe COVID-19: a nationwide case-control study
Source: BMC Infect Dis. 2024 Dec 18;24:1435. doi: 10.1186/s12879-024-10317-z (PMC11653589; doi:10.1186/s12879-024-10317-z)
Supplement: Supplementary file 1 — Supplementary Material 1. [file 12879_2024_10317_MOESM1_ESM.xlsx]

## Sheet: Supplement Table 1
Supplement table 1. Administered Steroids
hydrocortisone, cortisone acetate, betamethasone d-chlorpheniramine maleate, hydrocortisone sodium succinate, methylprednisolone sodium succinate, dexamethasone, methylprednisolone acetate, hydrocortisone sodium phosphate, paramethasone, fludrocortisone acetate, prednisolone, dexamethasone sodium m-sulfobenzoate, methylprednisolone, dexamethasone palmitate, betamethasone sodium phosphate, prednis…
